# Supplementary material for: Assessment of the quality attributes and oxidative stability of fish balls with the addition of fig powder during frozen storage
Source: PLoS One. 2025 Dec 1;20(12):e0335408. doi: 10.1371/journal.pone.0335408 (PMC12668626; doi:10.1371/journal.pone.0335408)
Supplement: S1 Table — (XLSX) [file pone.0335408.s001.xlsx]

## Sheet: Sheet1
	Moisture						final result
Samples	Month-0	Month-1	Month-2				cooking loss				DPPH						TBRAS (mg MDA/kg sample)					Lightness					Redness					Yellowness					Chroma				Hue angle
T0	65.12	63.85	61.35		Samples	Month-0	Month-1	Month-2		Samples	Month-0	Month-1	Month-2		Samples	Month-0	Month-1	Month-2		Samples	Month-0	Month-1	Month-2		Samples	Month-0	Month-1	Month-2		Samples	Month-0	Month-1	Month-2		Samples	Month-0	Month-1	Month-2		Samples	Month-0	Month-1	Month-2
T0	66.05	62.75	61.57		T0	13.6333	13.824	14.0151		T0	40.45	34.21	26.75		T0	0.84485	1.23764	1.5789		T0	58.2	57.25	55.75		T0	1.8	1.35	0.85		T0	18.38	18.95	21.23		T0	18.47	18.99	21.24		T0	84.41	85.92	87.7
T0	65.95	63.95	61.25		T0	13.6479	13.8952	14.0545		T0	41.21	35.25	27.57		T0	0.790558	1.27642	1.6343		T0	58.35	57.15	55.35		T0	1.85	1.4	0.82		T0	18.43	18.85	21.09		T0	18.52	18.9	21.1		T0	84.26	85.75	87.77
T1	69.67	65.45	63.95		T0	13.6727	13.874	14.1473		T0	42.45	36.71	26.67		T0	0.810502	1.27642	1.75064		T0	58.15	57.1	56.25		T0	1.75	1.3	0.87		T0	18.45	19.05	21.35		T0	18.53	19.09	21.36		T0	85.96	86.09	87.66
T1	69.5	66.05	63.75		T1	13.381	13.4982	13.7034		T1	52.25	50.25	45.73		T1	0.75067	0.929612	1.00828		T1	57.75	57.15	57.25		T1	2.67	2.35	2.1		T1	18.47	19.05	19.65		T1	18.66	19.19	19.76		T1	81.77	83.16	83.89
T1	69.25	65.88	62.85		T1	13.5348	13.4637	13.7235		T1	52.175	49.867	44.65		T1	0.71743	0.957312	1.01382		T1	57.88	57.29	57.4		T1	2.7	2.4	2.15		T1	18.41	19.02	19.55		T1	18.6	19.17	19.66		T1	81.64	82.8	83.72
T2	68.95	64.57	63.25		T1	13.4611	13.8416	13.7731		T1	51.95	49.987	45.54		T1	0.67865	0.901912	1.0249		T1	57.95	57.25	57.1		T1	2.645	2.3	2.12		T1	18.55	19.08	19.6		T1	18.73	19.21	19.71		T1	81.88	83.12	83.82
T2	68.35	66.35	61.35		T2	13.4881	13.7089	13.7642		T2	51.95	50.25	43.44		T2	0.399988	0.50137	0.62602		T2	57.55	56.95	56.8		T2	3.41	2.97	2.45		T2	17.7	18.15	18.45		T2	18.09	18.39	18.61		T2	79.09	80.7	82.87
T2	68.75	69.56	62.45		T2	13.594	13.7885	13.843		T2	51.9	50.15	44.15		T2	0.472008	0.59001	0.65926		T2	57.45	56.85	56.95		T2	3.45	2.92	2.41		T2	17.95	18.25	18.55		T2	18.27	18.48	18.7		T2	79.12	80.9	82.59
T3	69.15	67.85	65.08		T2	13.5516	13.5227	13.8256		T2	51.85	50.1	47.24		T2	0.377828	0.59555	0.70912		T2	56.85	56.45	56.75		T2	3.37	2.87	2.42		T2	17.9	18.1	18.65		T2	18.21	18.32	18.8		T2	79.33	80.98	82.6
T3	69.36	66.95	65.25		T3	13.5217	13.6646	13.7986		T3	51.05	50.02	46.24		T3	0.616048	0.854268	0.9141		T3	56.35	55.85	54.35		T3	2.82	2.23	2.15		T3	18.21	19.35	19.45		T3	18.42	19.47	19.56		T3	81.19	83.42	83.69
T3	69.25	66.85	64.85		T3	13.3592	13.453	13.7686		T3	51.08	49.85	47.13		T3	0.588348	0.865348	0.92518		T3	56.35	55.95	55.45		T3	2.78	2.24	2.17		T3	18.25	19.4	19.55		T3	18.46	19.52	19.67		T3	81.33	83.41	83.66
					T3	13.5926	13.7635	13.7257		T3	51.1	49.95	47.85		T3	0.571728	0.881968	0.89748		T3	56.45	55.9	54.55		T3	2.85	2.27	2.2		T3	18.15	19.3	19.65		T3	18.37	19.43	19.77		T3	81.07	83.29	83.61
				Samples	Month-0	Month-1	Month-2
				T0	5.12	5.33	5.62		T0= Control
				T0	5.16	5.38	5.58		T1= 0.02% BHT
				T0	5.14	5.34	5.6		T2= 0.05% AA
				T1	5.06	5.24	5.56		T3= 1% Fig Powder
				T1	5.06	5.19	5.53
				T1	5.09	5.26	5.5
				T2	5.05	5.13	5.29
				T2	5.08	5.12	5.26
				T2	5.05	5.17	5.26
				T3	5.27	5.47	5.4
				T3	5.26	5.44	5.39
				T3	5.22	5.44	5.35
